# Supplementary material for: Epstein-Barr Virus Infection Promotes Epithelial Cell Growth by Attenuating Differentiation-Dependent Exit from the Cell Cycle
Source: mBio. 2019 Aug 20;10(4):e01332-19. doi: 10.1128/mBio.01332-19 (PMC6703421; doi:10.1128/mBio.01332-19)
Supplement: TABLE S2 [file mBio.01332-19-st002.xls]

## Sheet: Sheet1
Regulated in RNA-seq				Regulated in Birdwell 2014									Total Up RNAseq	Total Up Birdwell	Total Down RNAseq	Total Down Birdwell	Common Up Genes	Common Down Genes
Upregulated		Downregulated		Upregulated		Downregulated
Gene	Ratio	Gene	Ratio	Gene	Ratio	Gene	Ratio		Common Upregulated		Common Downregulated
LEF1	65.5248	SLC38A5	118.195	NOS1	76.38	SLC38A5	110.99		LEF1		SLC38A5		55	108	122	125	10	38
THY1	44.3715	TNNI2	40.7028	LEF1	67.63	NPFFR2	94.74		WNT5A		NPFFR2
LYPD6	29.3188	MAGEA11	38.4548	TFDP3	47.93	COX7B2	85.11		TLR4		COX7B2
HBE1	13.7846	EVC2	36.4244	WNT5A	29.8	MAGEA11	72.86		SLC27A6		MAGEA11
WNT5A	13.5451	SMO	32.1718	TLR4	18.88	TSTD1	50.7		FBXL16		STXBP6
ADAMTS12	12.88	STXBP6	30.563	TMSB15A	11.55	STXBP6	45.92		PI15		TNNI2
OR52D1	11.3903	CDH11	29.3299	ZIC2	10.74	TNNI2	33.09		TBX3		GPR158
PI15	10.8929	HTATIP2	24.1949	MGAM	9.6	GPR158	22.6		ESM1		SETD6
OR51B4	10.491	GAGE12J	20.0545	EPDR1	7.18	SETD6	21.94		KCNH5		ZC3HAV1L
TLR4	10.371	SOHLH2	19.7795	SOBP	6.67	HEXA	15.87		CSMD1		PASD1
SLC27A6	10.1817	PASD1	19.0913	PRKAA2	6.15	ZC3HAV1L	10.34				PCDHB6
OR51M1	9.90601	SYT8	18.08	NBEAP1	6.05	PAGE5	9.31				FAM5C
GIMAP4	9.67224	FAM5C	16.759	SLC27A6	5.62	FAM133A	8.37				SLITRK4
MNX1	9.59037	DPYSL4	16.0503	ARHGAP28	5.03	PASD1	7.75				B3GALNT1
HBG2	9.46919	TUBA3C	15.4399	PLD5	4.84	SSX3	7.01				GLB1L3
ESM1	9.17806	GPR158	15.2454	GABRG2	4.67	PCDHB6	6.66				PCDH10
IL24	9.0412	EMP3	15.074	FAM20C	4.58	NCALD	6.23				CDH11
OR51B6	8.94083	FOLH1	14.1816	ADAMTS20	4.04	FAM5C	6.21				HTATIP2
OR51Q1	8.69035	NPFFR2	12.5252	CXADR	3.78	CXorf48	5.29				DNAH11
RTN4RL1	8.2001	PCDHB6	11.5359	FBXL16	3.77	SLITRK4	5.09				ULK2
UGT3A2	8.12271	ZNF736	11.5315	CPPED1	3.75	B3GALNT1	4.52				BCAT1
FAM110B	8.12124	CTAG1A	10.3502	PPWD1	3.41	GLB1L3	4.43				C11orf70
OR51B2	8.06065	COX7B2	9.90115	SYTL4	3.39	TLR2	4.36				ZNF558
OR51I1	7.62338	ZNF558	9.21355	HHIP	3.35	PCDH10	4.34				BST2
OR51B5	7.36476	NPR2	9.13365	TNC	3.24	CDH11	4.18				GSTM3
OR51I2	6.94926	C11orf45	8.5163	RRAGD	3.04	HTATIP2	3.82				CCDC88C
ANXA10	6.42156	FGF11	8.38314	PLA2R1	2.9	LHFPL3-AS2	3.8				KCNS3
OR51J1	6.27427	A4GALT	8.27365	AUTS2	2.89	DNAH11	3.75				DUOX1
MYLIP	6.11161	MTMR8	7.83891	SP1	2.83	ULK2	3.65				FGF11
LRP3	6.0938	B3GALNT1	7.58713	APLN	2.82	KLK10	3.59				RPS6KA2
TMEM47	6.02317	ITM2A	7.4767	COL5A1	2.67	BCAT1	3.57				FUCA2
KCNH5	6.00259	RTL1	7.07171	SDC2	2.63	FMO3	3.48				NPR2
TNS1	5.6546	HSD11B1	6.91088	SAMD3	2.62	NAP1L3	3.42				CXCL1
OLFML3	5.6283	SLITRK4	6.83477	AGPAT3	2.6	C11orf70	3.4				PKP1
FOLR3	5.46655	ZNF334	6.53068	VGLL3	2.57	SDPR	3.37				CCL28
MAGEA3	5.14261	SPDEF	6.13469	DTNA	2.54	SSX1	3.35				MEST
MAGEA2	5.0178	SCNN1A	6.0621	HERC2P3	2.52	BEX2	3.29				TREM2
GCKR	4.98528	PCDH10	6.06133	ATF7IP2	2.51	C5orf58	3.29				SLC12A8
FABP4	4.8388	AKR1E2	5.87749	SCCPDH	2.49	ZNF558	3.26
FBXL16	4.62923	C6orf223	5.83154	PI15	2.48	ZNF239	3.25
RP11-180C1.1	4.39211	AMOT	5.73282	PLXND1	2.46	ZNF780B	3.25
CD86	4.12559	CXCL1	5.58915	VLDLR	2.42	NLGN1	3.21
C20orf46	4.01776	DUOX1	5.31592	APBA2	2.41	PTGS1	3.19
TBX3	3.90706	MARCH4	5.30822	ARHGEF40	2.41	UGT8	3.16
CSAG1	3.79041	PCDHA6	5.30718	METTL20	2.37	BST2	3.03
CAPNS2	3.57932	POU2F2	5.28549	FRY	2.35	POU6F2-AS2	2.96
MAGEA12	3.57209	GAGE2C	5.2582	ALS2	2.33	MNS1	2.94
CSMD1	3.16486	POTEF	5.25289	HBB	2.33	GSTM3	2.89
MOCS1	2.77211	TREM2	5.19682	SMAD9	2.31	THSD7A	2.86
SRRM3	2.45606	MYADM	5.0593	LOC100289079	2.25	CCDC88C	2.85
FTL	2.23727	ULK2	4.97658	TBX3	2.23	CCL20	2.83
ADAM22	2.08987	DOK7	4.7745	DNER	2.21	NEFL	2.78
SULF1	1.90846	ZNF676	4.47434	CYP39A1	2.2	KCNS3	2.77
TRIM16L	1.86996	SETD6	4.37531	VEPH1	2.19	DUOX1	2.74
C18orf2	1.84607	GSTM3	4.31616	SIX4	2.18	HRASLS	2.71
		NOD2	4.26999	CMTM6	2.17	FGF11	2.71
		BDKRB2	4.24339	SERPINE1	2.17	BDH1	2.69
		RPS6KA2	4.20489	UCA1	2.16	SPRR3	2.67
		CMPK2	4.18798	DNAI1	2.16	C1orf220	2.62
		BCAT1	4.17339	ESM1	2.13	ENTPD3	2.51
		MEST	4.16951	IL21R	2.13	FER	2.5
		BST2	4.12444	FRG1B	2.1	RPS6KA2	2.5
		FAM127C	4.01218	PTGER2	2.09	FUCA2	2.5
		CHADL	3.98307	HLA-DOB	2.08	PINLYP	2.49
		AL359075.1	3.84909	SPOCK3	2.08	NPR2	2.39
		CD40	3.83162	CYP27C1	2.07	CXCL1	2.33
		DNAH11	3.75204	GALT	2.05	SYK	2.33
		AC022148.1	3.6637	VRK3	2.04	LYPD8	2.31
		C21orf63	3.49197	MID1	2.03	HLA-DQB1	2.3
		FAM65A	3.46385	OCLN	2.02	EPHX4	2.3
		PNPLA3	3.41563	FAM155A	2.02	PEG3	2.27
		PEX5L	3.38843	SAMSN1	2.02	PKP1	2.25
		BOK	3.38027	SNAI3-AS1	2.01	BCAP29	2.25
		CCDC88C	3.36742	STC1	2.01	ORC5	2.23
		CDYL2	3.35611	EPHB2	2	CCL28	2.23
		KCNN4	3.21667	MIA	1.98	KIAA1109	2.2
		WNT7B	3.19817	RTP1	1.97	APOBEC3G	2.16
		C3	3.18093	CTSS	1.96	EIF1	2.15
		FUCA2	3.15511	LINGO2	1.95	IL12A	2.14
		RAPGEF3	3.1241	ABCA13	1.94	THOC5	2.12
		MLPH	3.07546	ABCA1	1.93	RNLS	2.12
		C11orf70	3.04391	TRIML2	1.92	SESN3	2.12
		KRBA2	3.02381	HS6ST2	1.92	HOXA7	2.11
		CELSR3	3.02058	ARL14	1.91	INHA	2.11
		DNAH14	3.01999	OPN3	1.91	WWC1	2.1
		LRCH2	2.97784	NXNL2	1.9	EXO5	2.04
		DEM1	2.96851	PDPN	1.9	ZNF557	2.04
		PTPRU	2.96311	SCG5	1.89	TMC7	2.03
		CDK18	2.91841	CYB561	1.89	ADAMTS1	2.03
		CHCHD10	2.82399	CTTNBP2	1.89	EMR2	2.03
		PKP1	2.78646	KCNH5	1.88	MEST	2.01
		ANO1	2.73036	HHLA3	1.88	DHRS2	2.01
		MUM1L1	2.66604	ZBTB10	1.88	EPO	2.01
		KCNS3	2.65595	RNASE7	1.87	TREM2	2.01
		MFAP5	2.64675	CCDC80	1.86	ZNF578	2
		ZC3HAV1L	2.58549	ASPHD1	1.85	FAIM	2
		ARHGEF4	2.54285	SERPINB7	1.85	HERC5	1.99
		SLC35C1	2.52784	SERPINA1	1.84	SYBU	1.98
		ADAMTS7	2.52664	OBSL1	1.84	ICAM1	1.96
		HSPB1	2.50995	C4orf19	1.84	MAL2	1.96
		MGST2	2.47935	ARSB	1.82	TLR3	1.95
		C2orf89	2.44376	WIPF1	1.82	SIPA1L2	1.95
		PAK6	2.43461	BRWD1-IT2	1.82	DUS4L	1.93
		MRAS	2.42444	KAL1	1.81	ERVMER34-1	1.93
		SERPINH1	2.40499	DOHH	1.81	IGFBP7	1.92
		CCL28	2.36619	CAMKK2	1.81	RHOBTB3	1.92
		GLB1L3	2.30516	MYO5B	1.81	ENY2	1.92
		CYB561	2.19231	CSMD1	1.8	CYGB	1.91
		SPOCK1	2.18238			FAM129B	1.9
		PCDHGB4	2.12122			NIPSNAP3B	1.89
		TFCP2L1	2.04277			POLR1E	1.89
		CLCA2	2.03004			TSPAN1	1.88
		RNF207	2.02988			CDH10	1.88
		SUSD5	2.0266			TFCP2	1.87
		SLC12A8	1.9895			ZNF613	1.87
		PAOX	1.97638			SLC12A8	1.87
		TTC28	1.93586			EIF4G2	1.86
		SDC3	1.90162			MORC2-AS1	1.85
		SLC2A8	1.8606			TRIM73	1.83
		TENC1	1.82523			APOBEC4	1.83
		SEMA3F	1.82027			COG5	1.83
		DCP1B	1.8123			MMRN2	1.82
						EEF1A1	1.81
						IRS1	1.81
						ZSCAN23	1.8
