# Supplementary material for: Epstein-Barr Virus Infection Promotes Epithelial Cell Growth by Attenuating Differentiation-Dependent Exit from the Cell Cycle
Source: mBio. 2019 Aug 20;10(4):e01332-19. doi: 10.1128/mBio.01332-19 (PMC6703421; doi:10.1128/mBio.01332-19)
Supplement: TABLE S3 [file mBio.01332-19-st003.xls]

## Sheet: Supplemental_Table_S3-LRT
	Log(2) Fold-Change with MC
Gene	NOKs	NOKs-Akata	Residuals	Adjusted p value
C17orf109	3.3042	0.827727	-1.6521	1.30292e-07
TNFRSF11A	1.43549	-0.516623	-1.59397	6.00576e-05
PADI1	4.54988	1.15864	-2.25608	0.00031792
CAPN14	5.20709	2.3582	-1.54976	0.000574423
GCKR	2.69519	0.124204	-1.89856	0.000970593
GFOD1	1.16811	0.453164	-0.423513	0.00132965
TMEM184A	4.20858	2.21826	-0.940312	0.00132965
LRRC8E	1.99566	0.801374	-0.696388	0.00132965
KIAA1147	1.50243	0.812131	-0.315455	0.00275398
LBH	1.48642	-0.633023	-1.74859	0.00275398
RRP1B	3.57523	1.98611	-0.69713	0.00284181
N4BP3	2.42516	1.03739	-0.782717	0.00284989
EHD3	1.63616	0.260701	-0.967248	0.00411338
C1QBP	-1.78579	-0.778002	0.562246	0.00462866
CCND3	-2.00097	-0.805189	0.696556	0.00573076
HERPUD2	1.27411	0.438443	-0.517787	0.00665645
PPM1K	-0.70689	-1.41752	-0.886996	0.00665645
PAX9	1.36134	0.0288327	-0.992862	0.00665645
