# Supplementary material for: Epstein-Barr Virus Infection Promotes Epithelial Cell Growth by Attenuating Differentiation-Dependent Exit from the Cell Cycle
Source: mBio. 2019 Aug 20;10(4):e01332-19. doi: 10.1128/mBio.01332-19 (PMC6703421; doi:10.1128/mBio.01332-19)
Supplement: TABLE S1 [file mBio.01332-19-st001.xls]

## Sheet: Sheet1
		Undifferentiated		Differentiated
		NOKs	NOKs-Akata	NOKs	NOKs-Akata
Rep1	Total	35298403	40184017	23282428	24367026
	Human	21367644	4574064	11707297	16254296
	EBV		30668		318607
Rep2	Total	36877444	35110520	57410179	33899258
	Human	28711421	25602610	37925563	19398419
	EBV		184652		332718
Rep3	Total	38664441	50194500	41102488	39523354
	Human	28591454	40804450	11524597	29660612
	EBV		74939		37874
Rep4	Total	38382096	39942772	41282292	30406432
	Human	29780884	30605482	30574767	21686918
	EBV		61104		81864
